# Supplementary material for: Molecular Analyses of Clinical Isolates and Recombinant SARS-CoV-2 Carrying B.1 and B.1.617.2 Spike Mutations Suggest a Potential Role of Non-Spike Mutations in Infection Kinetics
Source: Viruses. 2022 Sep 12;14(9):2017. doi: 10.3390/v14092017 (PMC9506066; doi:10.3390/v14092017)
Supplement: Supplementary file 1 [file viruses-14-02017-s001.zip]

Archive with 16 entries (12 files):
- viruses-1885221-supplementary/
- viruses-1885221-supplementary/Supplemental files/
- viruses-1885221-supplementary/Supplemental Files-V2.pdf
- viruses-1885221-supplementary/Supplemental files/Kinetic videos/
- viruses-1885221-supplementary/Supplemental files/Kinetic videos/Video S1-WT-BAC-V.mp4
- viruses-1885221-supplementary/Supplemental files/Kinetic videos/Video S2-B.1-BAC-V.mp4
- viruses-1885221-supplementary/Supplemental files/Kinetic videos/Video S3-B.1-CI.mp4
- viruses-1885221-supplementary/Supplemental files/Kinetic videos/Video S4-B.1.617.2-BAC-V.mp4
- viruses-1885221-supplementary/Supplemental files/Kinetic videos/Video S5-B.1.617.2-CI.mp4
- viruses-1885221-supplementary/Supplemental files/Supplemental Tables-V1/
- viruses-1885221-supplementary/Supplemental files/Supplemental Tables-V1/Table-S2.xlsx
- viruses-1885221-supplementary/Supplemental files/Supplemental Tables-V1/Table-S3.xlsx
- viruses-1885221-supplementary/Supplemental files/Supplemental Tables-V1/Table-S4.xlsx
- viruses-1885221-supplementary/Supplemental files/Supplemental Tables-V1/Table-S5.xlsx
- viruses-1885221-supplementary/Supplemental files/Supplemental Tables-V1/Table-S6.xlsx
- viruses-1885221-supplementary/Supplemental files/Supplemental Tables-V1/Table-S7.xlsx
