# Supplementary material for: Molecular Analyses of Clinical Isolates and Recombinant SARS-CoV-2 Carrying B.1 and B.1.617.2 Spike Mutations Suggest a Potential Role of Non-Spike Mutations in Infection Kinetics
Source: Viruses. 2022 Sep 12;14(9):2017. doi: 10.3390/v14092017 (PMC9506066; doi:10.3390/v14092017)
Supplement: Supplementary file 1 [file viruses-14-02017-s001.zip › viruses-1885221-supplementary/Supplemental files/Supplemental Tables-V1/Table-S2.xlsx]

## Sheet: Table S2
N gene RNA, lysate
B.1CI vs. B.1BAC-V			B.1.617.2CI vs. B.1.617.2BAC-V
Timepoint	adjusted p values	Significant?	Timepoint	adjusted p values	Significant?
0	0.02	Yes	0	<0,001	Yes
2	0.001	Yes	2	<0,001	Yes
4	<0,001	Yes	4	0.003	Yes
6	0.05	No	6	0.03	Yes
8	0.08	No	8	<0,001	Yes
10	0.31	No	10	0.02	Yes
12	0.79	No	12	0.02	Yes
sg-N gene RNA, lysate
B.1CI vs. B.1BAC-V			B.1.617.2CI vs. B.1.617.2BAC-V
Timepoint	adjusted p values	Significant?	Timepoint	adjusted p values	Significant?
0	0.005	Yes	0	>0,99	No
2	0.69	No	2	>0,99	No
4	0.15	No	4	0.003	Yes
6	0.03	Yes	6	0.02	Yes
8	0.12	No	8	0.01	Yes
10	>0,99	No	10	0.03	Yes
12	0.84	No	12	0.05	No
N gene RNA, supernatant
B.1CI vs. B.1BAC-V			B.1.617.2CI vs. B.1.617.2BAC-V
Timepoint	adjusted p values	Significant?	Timepoint	adjusted p values	Significant?
2	0.03	Yes	2	<0,001	Yes
4	0.05	Yes	4	0.02	Yes
6	0.25	No	6	0.001	Yes
8	>0,99	No	8	0.59	No
10	>0,99	No	10	0.94	No
12	>0,99	No	12	0.002	Yes
