# Supplementary material for: Molecular Analyses of Clinical Isolates and Recombinant SARS-CoV-2 Carrying B.1 and B.1.617.2 Spike Mutations Suggest a Potential Role of Non-Spike Mutations in Infection Kinetics
Source: Viruses. 2022 Sep 12;14(9):2017. doi: 10.3390/v14092017 (PMC9506066; doi:10.3390/v14092017)
Supplement: Supplementary file 1 [file viruses-14-02017-s001.zip › viruses-1885221-supplementary/Supplemental files/Supplemental Tables-V1/Table-S3.xlsx]

## Sheet: Tabelle1
Primer #	Sequence 5'->3'	Description	Reference
P1	GCGGCCGCATGTTTGTTTTTCTTGTTTTATTGCCAC	NotI-Spike F
P2	GCGGCCGCTTATGTGTAATGTAATTTGACTCCTTTGAG	NotI-Spike R
P3	catgCCATGGTACATTTGGCTAGGTTTTATAGCTGGCTTGATTGCCATAGTAATTAGGGATAACAGGGTAATCGATTT	pEP-kana-SceI-dup F
P4	catgCCATGGGCCAGTGTTACAACCAATTAACC	pEP-kana-SceI R
P5	AGATTTGGACCTGCGAGCG	RNAseP-F	1
P6	GAGCGGCTGTCTCCACAAGT	RNAseP-R
P7	Cy5-TTCTGACCTGAAGGCTCTGCGCG-BHQ-3	RNAseP probe
P8	GGGACCAGGAACTAATCAGA	N_gene F
P9	TGTGACTTCCATGCCAATG	N_gene R
P10	TexasRed-GCGTTCTTCGGAATGTCGCG-BHQ-2	N_gene Probe
P11	AACCAACCAACTTTCGATCTC	sgN_gene F
P12	AGTTGAATCTGAGGGTCCAC	sgN_gene R
P13	Hex-TGGACCCCAAAATCAGCGAAATGC-BHQ-1	sgN_gene Probe
P14	tgcTAATACGACTCACTATAGGGACAAGGCCAAACTGTCACTA	N_gene ivt F
P15	AGCAGGAAGAAGAGTCACAG	N_gene ivt R
