# Supplementary material for: Molecular Analyses of Clinical Isolates and Recombinant SARS-CoV-2 Carrying B.1 and B.1.617.2 Spike Mutations Suggest a Potential Role of Non-Spike Mutations in Infection Kinetics
Source: Viruses. 2022 Sep 12;14(9):2017. doi: 10.3390/v14092017 (PMC9506066; doi:10.3390/v14092017)
Supplement: Supplementary file 1 [file viruses-14-02017-s001.zip › viruses-1885221-supplementary/Supplemental files/Supplemental Tables-V1/Table-S4.xlsx]

## Sheet: Table S2
Sample name	Position	Variation	Variant	Variation type	Variation Name	Gene/Protein	Annotation
B.1.617.2-CI	210	G	210	extragenic	5'UTR:210	5'UTR	NA
B.1.617.2-CI	241	C	241	extragenic	5'UTR:241	5'UTR	NA
B.1.617.2-CI	3037	C	F106F	SNP_silent	NSP3:F106F	NSP3	Predicted phosphoesterase, papain-like proteinase
B.1.617.2-CI	5184	C	P822L	SNP	NSP3:P822L	NSP3	Predicted phosphoesterase, papain-like proteinase
B.1.617.2-CI	5584	A	T955T	SNP_silent	NSP3:T955T	NSP3	Predicted phosphoesterase, papain-like proteinase
B.1.617.2-CI	9891	C	A446V	SNP	NSP4:A446V	NSP4	Transmembrane protein
B.1.617.2-CI	11418	T	V149A	SNP	NSP6:V149A	NSP6	Transmembrane protein
B.1.617.2-CI	11514	C	T181I	SNP	NSP6:T181I	NSP6	Transmembrane protein
B.1.617.2-CI	13019	C	R111R	SNP_silent	NSP9:R111R	NSP9	ssRNA-binding protein
B.1.617.2-CI	14408	C	P314L	SNP	NSP12:P323L	NSP12	RNA-dependent RNA polymerase, post-ribosomal frameshift
B.1.617.2-CI	15451	G	G662S	SNP	NSP12:G671S	NSP12	RNA-dependent RNA polymerase, post-ribosomal frameshift
B.1.617.2-CI	16466	C	P77L	SNP	NSP13:P77L	NSP13	Helicase
B.1.617.2-CI	21618	C	T19R	SNP	S:T19R	S	Spike
B.1.617.2-CI	21760	T	H66H	SNP_silent	S:H66H	S	Spike
B.1.617.2-CI	21846	C	T95I	SNP	S:T95I	S	Spike
B.1.617.2-CI	21987	G	G142D	SNP	S:G142D	S	Spike
B.1.617.2-CI	22029	AGTTCA	E156	deletion	S:E156	S	Spike
B.1.617.2-CI	22227	C	A222V	SNP	S:A222V	S	Spike
B.1.617.2-CI	22917	T	L452R	SNP	S:L452R	S	Spike
B.1.617.2-CI	22995	C	T478K	SNP	S:T478K	S	Spike
B.1.617.2-CI	23403	A	D614G	SNP	S:D614G	S	Spike
B.1.617.2-CI	23604	C	P681R	SNP	S:P681R	S	Spike
B.1.617.2-CI	24410	G	D950N	SNP	S:D950N	S	Spike
B.1.617.2-CI	25469	C	S26L	SNP	ORF3a:S26L	ORF3a	ORF3a protein
B.1.617.2-CI	26767	T	I82T	SNP	M:I82T	M	Membrane
B.1.617.2-CI	27638	T	V82A	SNP	ORF7a:V82A	ORF7a	ORF7a protein
B.1.617.2-CI	27752	C	T120I	SNP	ORF7a:T120I	ORF7a	ORF7a protein
B.1.617.2-CI	28248	GATTTC	D119	deletion	ORF8:D119	ORF8	ORF8 protein
B.1.617.2-CI	28461	A	D63G	SNP	N:D63G	N	Nucleocapsid protein
B.1.617.2-CI	28881	G	R203M	SNP	N:R203M	N	Nucleocapsid protein
B.1.617.2-CI	29402	G	D377Y	SNP	N:D377Y	N	Nucleocapsid protein
B.1.617.2-CI	29742	G	29742	extragenic	3'UTR:29742	3'UTR	NA
B.1-CI	241	C	241	extragenic	5'UTR:241	5'UTR	NA
B.1-CI	3037	C	F106F	SNP_silent	NSP3:F106F	NSP3	Predicted phosphoesterase, papain-like proteinase
B.1-CI	14408	C	P314L	SNP	NSP12b:P323L	NSP12	RNA-dependent RNA polymerase, post-ribosomal frameshift
B.1-CI	15324	C	N619N	SNP_silent	NSP12b:N628N	NSP12	RNA-dependent RNA polymerase, post-ribosomal frameshift
B.1-CI	23403	A	D614G	SNP	S:D614G	S	Spike
B.1.617.2-BAC-v	8782	C	S76S	SNP_silent	NSP4:S76S	NSP4	Transmembrane protein
B.1.617.2-BAC-v	18060	C	L7L	SNP_silent	NSP14:L7L	NSP14	3'-to-5' exonuclease
B.1.617.2-BAC-v	21618	C	T19R	SNP	S:T19R	S	Spike
B.1.617.2-BAC-v	21987	G	G142D	SNP	S:G142D	S	Spike
B.1.617.2-BAC-v	22029	AGTTCA	E156	deletion	S:E156	S	Spike
B.1.617.2-BAC-v	22227	C	A222V	SNP	S:A222V	S	Spike
B.1.617.2-BAC-v	22917	T	L452R	SNP	S:L452R	S	Spike
B.1.617.2-BAC-v	22995	C	T478K	SNP	S:T478K	S	Spike
B.1.617.2-BAC-v	23403	A	D614G	SNP	S:D614G	S	Spike
B.1.617.2-BAC-v	23604	C	P681R	SNP	S:P681R	S	Spike
B.1.617.2-BAC-v	24410	G	D950N	SNP	S:D950N	S	Spike
B.1.617.2-BAC-v	26843	T	R107R	SNP_silent	M:R107R	M	Membrane
B.1.617.2-BAC-v	28144	T	L84S	SNP	ORF8:L84S	ORF8	ORF8 protein
FFM7-BAC-v	8782	C	S76S	SNP_silent	NSP4:S76S	NSP4	Transmembrane protein
FFM7-BAC-v	18060	C	L7L	SNP_silent	NSP14:L7L	NSP14	3'-to-5' exonuclease
FFM7-BAC-v	21895	T	D111D	SNP_silent	S:D111D	S	Spike
FFM7-BAC-v	23403	A	D614G	SNP	S:D614G	S	Spike
FFM7-BAC-v	26843	T	R107R	SNP_silent	M:R107R	M	Membrane
FFM7-BAC-v	28144	T	L84S	SNP	ORF8:L84S	ORF8	ORF8 protein
