# Supplementary material for: Molecular Analyses of Clinical Isolates and Recombinant SARS-CoV-2 Carrying B.1 and B.1.617.2 Spike Mutations Suggest a Potential Role of Non-Spike Mutations in Infection Kinetics
Source: Viruses. 2022 Sep 12;14(9):2017. doi: 10.3390/v14092017 (PMC9506066; doi:10.3390/v14092017)
Supplement: Supplementary file 1 [file viruses-14-02017-s001.zip › viruses-1885221-supplementary/Supplemental files/Supplemental Tables-V1/Table-S5.xlsx]

## Sheet: A - Back titration infection
	1	2	3	4	5	6	7	8	9	10	11	12
		0.1	0.01	0.001	0.0001	1e-05	1e-06	1e-07	1e-08	1e-09	1e-10	1e-11
	B.1 CI
	B.1 BAC
	1	2	3	4	5	6	7	8	9	10	11	12
		0.1	0.01	0.001	0.0001	1e-05	1e-06	1e-07	1e-08	1e-09	1e-10	1e-11
	B.1.617.2 CI
	B.1.617.2 BAC
	1	2	3	4	5	6	7	8	9	10	11	12
		0.1	0.01	0.001	0.0001	1e-05	1e-06	1e-07	1e-08	1e-09	1e-10	1e-11
	WT BAC

## Sheet: B - Back titration RNA kinetic
	1	2	3	4	5	6	7	8	9	10	11	12
		0.1	0.01	0.001	0.0001	1e-05	1e-06	1e-07	1e-08	1e-09	1e-10	1e-11
	B.1 CI
	B.1 BAC
	1	2	3	4	5	6	7	8	9	10	11	12
		0.1	0.01	0.001	0.0001	1e-05	1e-06	1e-07	1e-08	1e-09	1e-10	1e-11
	B.1.617.2 CI
	B.1.617.2 BAC
	1	2	3	4	5	6	7	8	9	10	11	12
		0.1	0.01	0.001	0.0001	1e-05	1e-06	1e-07	1e-08	1e-09	1e-10	1e-11
	WT BAC

## Sheet: C - Back titration NT
	1	2	3	4	5	6	7	8	9	10	11	12
		WS	0.1	0.01	0.001	0.0001		WS	0.1	0.01	0.001	0.0001
	B.1 CI						B.1.617.2 CI
	B.1 BAC						B.1.617.2 BAC
