# Supplementary material for: Molecular Analyses of Clinical Isolates and Recombinant SARS-CoV-2 Carrying B.1 and B.1.617.2 Spike Mutations Suggest a Potential Role of Non-Spike Mutations in Infection Kinetics
Source: Viruses. 2022 Sep 12;14(9):2017. doi: 10.3390/v14092017 (PMC9506066; doi:10.3390/v14092017)
Supplement: Supplementary file 1 [file viruses-14-02017-s001.zip › viruses-1885221-supplementary/Supplemental files/Supplemental Tables-V1/Table-S6.xlsx]

## Sheet: Tabelle1
p-value	Mean of B.1CI	Mean of B.1BAC-V	p-value	Mean of B.1.617.2CI	Mean of B.1.617.2BAC-V
	100	100	0.373901	99.67	100
	100	100	0.373901	99.67	100
	100	100	0.373901	99.67	100
	100	100	0.373901	99.67	100
	100	100	0.373901	99.67	100
	100	100	0.373901	99.67	100
	100	100	0.373901	99.67	100
	100	100	>0,999999	99.67	99.67
0.219102	99	99.67	0.101192	99.67	98.67
0.495025	99	98.67	0.01613	99	97.67
>0,999999	97	97	0.025386	98.67	95
0.78878	95	94.67	0.019082	97.33	91.67
0.550362	93	92	0.007933	95.67	88.33
0.637618	90.5	89.67	0.011858	94	86
0.282683	88.5	91.67	0.017253	92.33	83.67
0.229664	87	82.33	0.01219	90.67	83
0.040894	86.5	65.67	0.709597	89	88.33
0.00079	88.5	48.67	0.234101	88	83.33
0.008753	90	51	0.002861	87	71.33
0.02354	79.5	53	0.001643	87	50.67
0.967674	57	57.33	0.000978	89	49
0.930574	55	54.67	0.003263	86.33	46
0.386356	58	53	0.008597	78.67	51
0.715817	57.5	55	0.126036	63.33	49.67
0.686806	60	57	0.616803	52.33	47.67
0.627097	57	53	0.562578	52.67	48
0.154031	61	55	0.283815	55.67	49.33
0.101069	62.5	53.33	0.744814	53	50.33
0.145688	59.5	54.33	0.600424	56	52.67
0.297491	57.5	52.67	0.683295	54.33	51.67
0.188253	60	56	0.231054	55.67	45.67
0.1373	62	50.33	0.297782	56.67	51.33
0.454296	57	54.67	0.399904	55	49.67
0.048418	58.5	52.33	0.144173	58	46.33
0.066909	58	50.33	0.122169	54.33	45
0.024777	60.5	51	0.580693	52.67	48
0.190685	58.5	51.33	0.175238	55.33	44
0.375307	55	50.33	0.283547	54	46.67
0.05854	58.5	48.67	0.062269	56.67	46.33
0.047991	57	49	0.527521	52.67	47.33
0.197215	53	46.33	0.395643	53	48
0.137655	55	49	0.202837	52.33	46.33
0.049339	55	47.33	0.348041	53.67	45.33
0.16968	53.5	49	0.178104	53.33	43
0.237254	54	44	0.133419	50.33	39.67
0.055419	53.5	47.67	0.026394	52.67	45.33
0.026271	52	47.33	0.371661	51	45.33
