# Supplementary material for: Molecular Analyses of Clinical Isolates and Recombinant SARS-CoV-2 Carrying B.1 and B.1.617.2 Spike Mutations Suggest a Potential Role of Non-Spike Mutations in Infection Kinetics
Source: Viruses. 2022 Sep 12;14(9):2017. doi: 10.3390/v14092017 (PMC9506066; doi:10.3390/v14092017)
Supplement: Supplementary file 1 [file viruses-14-02017-s001.zip › viruses-1885221-supplementary/Supplemental files/Supplemental Tables-V1/Table-S7.xlsx]

## Sheet: Tabelle1
Serum no.	Vaccination scheme	Spike RBD-IgG (BAU/mL)	Last vaccination on	Serum collected on
1	3x BNT162b2	5116.9	2021-11-19	2021-12-03
2	3x BNT162b2	7377	2021-11-19	2021-12-03
3	3x BNT162b2	1885.2	2021-11-19	2021-12-03
4	3x BNT162b2	4298.7	2021-11-19	2021-12-03
5	3x BNT162b2	1350.3	2021-11-19	2021-12-03
6	3x BNT162b2	1616.3	2021-11-19	2021-12-03
7	3x BNT162b2	2668.9	2021-11-18	2021-12-03
8	3x BNT162b2	2790.1	2021-11-19	2021-12-03
9	3x BNT162b2	6249.7	2021-11-19	2021-12-03
10	3x BNT162b2	3237.2	2021-11-19	2021-12-03
11	3x BNT162b2	2981.9	2021-11-19	2021-12-08
12	3x BNT162b2	4075.2	2021-11-19	2021-12-08
13	3x BNT162b2	2935	2021-11-19	2021-12-08
14	3x BNT162b2	5669.9	2021-11-19	2021-12-08
15	3x BNT162b2	3615.6	2021-11-19	2021-12-08
16	3x BNT162b2	10175.2	2021-11-19	2021-12-08
17	2x mRNA1273 + 1x BNT162b2	4144.7	2021-11-03	2021-11-17
18	2x mRNA1273 + 1x BNT162b2	3922.8	2021-11-03	2021-11-17
19	2x mRNA1273 + 1x BNT162b2	2260.7	2021-11-03	2021-11-17
20	2x mRNA1273 + 1x BNT162b2	1421.6	2021-11-03	2021-11-17
21	2x mRNA1273 + 1x BNT162b2	6540.3	2021-11-03	2021-11-17
22	2x mRNA1273 + 1x BNT162b2	1751.5	2021-11-03	2021-11-17
23	2x mRNA1273 + 1x BNT162b2	2789.3	2021-11-03	2021-11-17
24	2x mRNA1273 + 1x BNT162b2	5218.9	2021-11-25	2021-12-09
25	2x mRNA1273 + 1x BNT162b2	2832	2021-11-03	2021-11-17
26	2x mRNA1273 + 1x BNT162b2	2915.5	2021-11-25	2021-12-09
27	2x mRNA1273 + 1x BNT162b2	3831.4	2021-11-25	2021-12-09
28	2x mRNA1273 + 1x BNT162b2
29	none			2019
